# Supplementary material for: Quantitative MRI Evaluation of Ferritin Overexpression in Non-Small-Cell Lung Cancer
Source: Int J Mol Sci. 2024 Feb 18;25(4):2398. doi: 10.3390/ijms25042398 (PMC10889593; doi:10.3390/ijms25042398)
Supplement: Supplementary file 1 [file ijms-25-02398-s001.zip]

Archive with 1 entries (1 files):
- ijms-2854073-supplementary.pdf
